# Supplementary material for: Sputum smear conversion and associated factors among smear-positive pulmonary tuberculosis patients in East Gojjam Zone, Northwest Ethiopia: a longitudinal study
Source: BMC Pulm Med. 2021 Apr 8;21:118. doi: 10.1186/s12890-021-01483-w (PMC8033743; doi:10.1186/s12890-021-01483-w)
Supplement: Supplementary file 2 — Additional file 2. Questionniare used to collect data in this research. [file 12890_2021_1483_MOESM2_ESM.xlsx]

## Sheet: Sheet1
End of 1st month	0.6
End of 2nd months	0.85
End of 3rd months	0.92
End of 4th months	0.94
End of 5th months	0.95

## Sheet: Sheet2
weeks	median conversion days
1	0
2	5
3	10
4	15
5	20
6	25
7	30
8	35
9	36
10	40
11	42
12	42
13	43
14	45
15	46
16	48
17	48
18	49
19	50
20	51
21	52
22	53
